# Supplementary material for: Epidemiological and Clinical Features of Enterotoxigenic Escherichia coli (ETEC) Diarrhea in an Urban Slum in Dhaka, Bangladesh
Source: Open Forum Infect Dis. 2025 Jun 30;12(7):ofaf375. doi: 10.1093/ofid/ofaf375 (PMC12272338; doi:10.1093/ofid/ofaf375)
Supplement: ofaf375_Supplementary_Data [file ofaf375_supplementary_data.zip]

Archive with 5 entries (5 files):
- Supplemental table 1.docx
- Supplemental table 2.docx
- Supplementary material legends.docx
- Supplemental Figure 1 (400dpi).jpg
- Supplemental Figure 2 (400dpi).jpg
